# Supplementary material for: Using short-read 16S rRNA sequencing of multiple variable regions to generate high-quality results to a species level
Source: Front Bioinform. 2025 Mar 17;5:1484113. doi: 10.3389/fbinf.2025.1484113 (PMC11955629; doi:10.3389/fbinf.2025.1484113)
Supplement: Supplementary file 2 [file DataSheet2.zip]

Archive with 15 entries (15 files):
- between_repeats_count.xlsx
- between_repeats_sample.xlsx
- between_repeats_tax.xlsx
- mock_dna_count.xlsx
- mock_dna_samples.xlsx
- mock_dna_tax.xlsx
- mock_ext_count.xlsx
- mock_ext_samples.xlsx
- mock_ext_tax.xlsx
- stool_swab_pairs_count.xlsx
- stool_swab_pairs_samples.xlsx
- stool_swab_pairs_tax.xlsx
- within_repeats_count.xlsx
- within_repeats_sample.xlsx
- within_repeats_tax.xlsx
