# Supplementary material for: Using short-read 16S rRNA sequencing of multiple variable regions to generate high-quality results to a species level
Source: Front Bioinform. 2025 Mar 17;5:1484113. doi: 10.3389/fbinf.2025.1484113 (PMC11955629; doi:10.3389/fbinf.2025.1484113)
Supplement: Supplementary file 2 [file DataSheet2.zip › between_repeats_sample.xlsx]

## Sheet: sheet1
ID	Plate_number	Batch	Qubit.conc.ng.ul.
Subj12_stool_p1.1	1	1.1	0.486
Subj28_swab_12mo_p1.1	1	1.1	1.99
Subj36_swab_p1.1	1	1.1	5.96
Subj29_swab_9mo_p1.2	2	1.2	1.8
Subj25_swab_3mo_p1.2	2	1.2	2.62
Subj25_swab_3mo_p1.3_s1	3	1.3	2.62
Subj29_swab_9mo_p1.3	3	1.3	1.8
Subj12_stool_p1.4	4	1.4	0.486
Subj36_swab_p1.4	4	1.4	5.96
Subj40_swab_3mo_p2.1	1	2.1	0.554
Subj39_swab_9mo_p2.1	1	2.1	7.14
Subj43_swab_3mo_p2.1	1	2.1	0.384
Subj43_swab_3mo_p2.2	2	2.2	0.384
Subj39_swab_9mo_p2.2	2	2.2	7.14
Subj40_swab_3mo_p2.3	3	2.3	0.554
Subj28_swab_12mo_p2.3	3	2.3	1.99
