# Supplementary material for: Using short-read 16S rRNA sequencing of multiple variable regions to generate high-quality results to a species level
Source: Front Bioinform. 2025 Mar 17;5:1484113. doi: 10.3389/fbinf.2025.1484113 (PMC11955629; doi:10.3389/fbinf.2025.1484113)
Supplement: Supplementary file 2 [file DataSheet2.zip › mock_ext_samples.xlsx]

## Sheet: sheet1
ID	Plate_number	Batch	Qubit.conc.ng.ul.
R1P1_Zymoex	1	1.1	0.964
R1P2_Zymoex	2	1.2	0.888
R1P3_Zymoex	3	1.3	0.888
R1P4_Zymoex	4	1.4	0.98
R2P1_Zymoex	1	2.1	0.5
R2P2_Zymoex	2	2.2	0.5
R2P3_Zymoex	3	2.3	0.5
