# Supplementary material for: Using short-read 16S rRNA sequencing of multiple variable regions to generate high-quality results to a species level
Source: Front Bioinform. 2025 Mar 17;5:1484113. doi: 10.3389/fbinf.2025.1484113 (PMC11955629; doi:10.3389/fbinf.2025.1484113)
Supplement: Supplementary file 2 [file DataSheet2.zip › within_repeats_sample.xlsx]

## Sheet: sheet1
ID	Plate_number	Batch	Qubit.conc.ng.ul.
Subj27_swab_12mo_s1	1	1.1	0.282
Subj12_swab_9mo_s1	1	1.1	2.8
Subj27_swab_12mo_s2	1	1.1	0.282
Subj12_swab_9mo_s2	1	1.1	2.8
Subj32_stool_s1	2	1.2	19.4
Subj32_stool_s2	2	1.2	22.2
Subj33_swab_3mo_s1	2	1.2	0.674
Subj33_swab_3mo_s2	2	1.2	1.73
Subj31_swab_3mo_s1	2	1.2	0.294
Subj31_swab_3mo_s2	2	1.2	0.826
Subj30_swab_s1	2	1.2	1.1
Subj30_swab_s2	2	1.2	4.04
Subj34_swab_9mo_s1	2	1.2	6.76
Subj12_swab_12mo_s1	2	1.2	1.01
Subj34_swab_9mo_s2	2	1.2	6.76
Subj12_swab_12mo_s2	2	1.2	1.01
Subj35_swab_s1	3	1.3	1.95
Subj35_swab_s2	3	1.3	1.36
Subj25_swab_3mo_p1.3_s1	3	1.3	2.62
Subj34_swab_12mo_s1	3	1.3	0.866
Subj25_swab_3mo_p1.3_s2	3	1.3	2.62
Subj34_swab_12mo_s2	3	1.3	0.866
Subj25_swab_9mo_s1	4	1.4	6.24
Subj25_swab_9mo_s2	4	1.4	6.24
Subj37_swab_s1	1	2.1	0.51
Subj38_swab_3mo_s1	1	2.1	2.8
Subj38_swab_3mo_s2	1	2.1	0.774
Subj37_swab_s2	1	2.1	0.51
Subj41_stool_s1	2	2.2	6.7
Subj41_stool_s2	2	2.2	0.146
Subj44_swab_3mo_s1	2	2.2	0.108
Subj44_swab_3mo_s2	2	2.2	0.106
Subj42_swab_6mo_s1	3	2.3	0.308
Subj42_swab_6mo_s2	3	2.3	0.308
